# Supplementary material for: Down-Regulation of OsEMF2b Caused Semi-sterility Due to Anther and Pollen Development Defects in Rice
Source: Front Plant Sci. 2017 Nov 22;8:1998. doi: 10.3389/fpls.2017.01998 (PMC5715369; doi:10.3389/fpls.2017.01998)
Supplement: TABLE S2 — Primers used in this study. [file Table_2.xlsx]

## Sheet: Sheet1
Name	Primer sequence	Purpose
RB2	TTGGGGTTTCTACAGGACGTAAC	T-DNA screen
gene-specific F	TGTGAAAGGATCCATAGCCC
gene-specific R	TGGTATCCCAGAGCACTTCC
Sense F	CGGGGTACCACGCTTCTGTTGATCCTGCT	OsEMF2b in situ
Sense R	CCGGAATTCTATGGCCATCCGCTAGTACC
Anti-sense F	CCGGAATTCACGCTTCTGTTGATCCTGCT
Anti-sense R	CGGGGTACCTATGGCCATCCGCTAGTACC
mCherry F	CGGGGTACCATGGTGAGCAAGGGCGAGG	Subcellular localization
mCherry R	CGCGGATCCCTTGTACAGCTCGTCCATGCC
OsEMF2b-mCherry F	CGCGGATCCATGTGCCGCCACCAGCCAAGG
OsEMF2b-mCherry R	CTAGTCTAGATCAATTTTTCTTTGGATCCGAGC
OsEMF2b-comp F	GGACTAGTATGTGCCGCCACCAGCCAAGG	Complementation
OsEMF2b-comp R	AAAACTGCAGTCAATTTTTCTTTGGATCCGAGC
NPTII F	AGACTGGTGATTTCAGCGTG	Genotyping of the transgenic plants
NPTII R	ACATGGTGGAGCACGACAC
OsEMF2b-qPCR F	ATTATACTGCAAGCCGGTCGAG	Os09g13630
OsEMF2b-qPCR R	TGCCCGCAGTTCTTTATTTGTG
TDR-qPCR F	GGAGGAGTAACAAGGACCCA	Os02g02820
TDR-qPCR R	ACCTCCAGCAGCGAGTCCCT
OsHUB1-qPCR F	AGAGGTTAGGGTTAGGGTTATG	Os04g46450
OsHUB1-qPCR R	CTTGTGGGCTTCTAGTTGCT
OsHUB2-qPCR F	TCTCGTTCTCGTCGTCTCC	Os10g41590
OsHUB2-qPCR R	AAGCAGCACTAAATCATCAATC
EAT1-qPCR F	CAGAGGAGGTCAAAGGAATG	Os04g51070
EAT1-qPCR R	TCCAATCCTGGTCAAATAAG
GAMYB-qPCR F	CAGTGGCAATTCATTCACTGAATC	Os01g59660
GAMYB-qPCR R	TCCAGATCCCATTGAAGTGCTTTG
OsAIP1-qPCR F	TATGACATGCCCGATTCTGCT	Os01g36890
OsAIP1-qPCR R	TCAGAGTCAGAGGCAGAGGAA
OsAIP2-qPCR F	GCTGACTCGTATTTGCACAGG	Os01g36920
OsAIP2-qPCR R	TGCTCAGGAAGCTCCTTTATGT
OsRH2-qPCR F	AGTGTACAGATACCTCCCTC	Os01g45190
OsRH2-qPCR R	ATCATAAAGATCACAAAGCGTG
OsRH34-qPCR F	AACGAATTCACAGGCAGGAAGTCTCC	Os03g36930
OsRH34-qPCR R	GCGGAGGAGGTCCTCGCGGATC
CSA-qPCR F	TGTGCGTTTGGAAATCAACA	Os01g16810
CSA-qPCR R	GCGTCATGGACAATGAACAC
OsAPI5-qPCR F	CCCCTTTATTTATTGGTGAC	Os02g20930
OsAPI5-qPCR R	CCTCTACCACCACGGGATAA
MID1-qPCR F	GGTCGGTGAAGACGCGGACTC	Os05g37060
MID1-qPCR R	TGTCGTGGATGCTCTTACGCTTG
OsMYB106-qPCR F	ATCGGAGCAGGCTTCACAG	Os08g33660
OsMYB106-qPCR R	CCATTGCTGGACTCATCCC
OsSPX1-qPCR F	GTCGCGGCGCTTAGGTCTC	Os06g40120
OsSPX1-qPCR R	TGCCGGTCGTGTCATTTG
PTC1-qPCR F	GGCATCCCCACATCAACCT	Os09g27620
PTC1-qPCR R	ATCTCGCTGAACACCCTCT
UBQ-qPCR F	GGAAGTAAGGAAGGAGGAG	UBQ
UBQ-qPCR R	CAGAGGTGATGCTAAGGT
